# Supplementary material for: Alfalfa biotypes with putative enhanced cell wall digestibility and effects on performance of growing beef steers
Source: Transl Anim Sci. 2022 Mar 9;6(2):txac032. doi: 10.1093/tas/txac032 (PMC9002142; doi:10.1093/tas/txac032)
Supplement: txac032_suppl_Supplementary_Appendix [file txac032_suppl_supplementary_appendix.xlsx]

## Sheet: NE & MP calculations
APPENDIX. Calculated alfalfa biotype effects on net energy (NE) utilization and metabolizable protein (MP) requirements and supply per Angus steer in Trial G.
Table A1. Calculation of Net Energy (NE) requirements.							Table A2. Calculation of Metabolizable Protein (MP) requirements					Table A3. Iterative calculation method used for estimating MP-allowable shrunk weight gain (SWG)
Item	LegenDairy	HiGest	HarvXtra		NASEM Proof		Item	LegenDairy	HiGest	HarvXtra								NASEM Proof
Mean BW, kg	339	341.5	344.5				mean BW, kg	339	341.5	344.5				LegenDairy	HiGest	HarvXtra		p.192 e.g.
SBW	325.44	327.84	330.72		320		SBW	325.44	327.84	330.72		SBW		325.44	327.84	331.2		320
ADG, kg/d	0.94	1	1.07				ADG, kg/d	0.94	1	1.07		ADG, kg/d
SWG, kg/d	0.9024	0.96	1.0272		1.365		SWG, kg/d	0.9024	0.96	1.0272		SWG, kg/d		0.61	0.75	0.76		1.365
							RE, Mcal/d	3.41562	3.67571	3.98496		RE, Mcal/d		3.41562	3.67571	3.9893		5
NEm reqt, Mcal/d; SBW	5.89989	5.93249	5.97154		5.82577		EQSBW, kg	282.837	284.923	287.426		EQSBW, kg		282.837	284.923	287.843		255
							MP maintenance	291.163	292.772	294.699		MP maintenance		291.163	292.772	295.02		287.505
EBW based on SBW	289.967	292.105	294.672				Net Prot for gain, pre-absorption	141.424	149.214	158.132		Net Prot for gain, pre-absorption		63.0608	92.9341	86.3946		218.82
SRW, kg	478	478	478				MP gain	276.453	293.043	312.307		MP gain		123.27	182.514	170.788		402.761
AFBW, kg	550	550	550				MP requirement total	567.617	585.816	607.006		MP requirement total		414.434	475.287	465.808		690.266
EQSBW based on SBW	282.837	284.923	287.426		478		Predicted SWG (kg/d)	0.898509	0.955862	1.02277		Predicted SWG (kg/d)		0.898509	0.955862	1.02277		1.36508
EQEBW based on EQSBW	252.008	253.866	256.096		600
EBG, kg/d	0.862694	0.91776	0.982003		254.933		DMI, kg/d	7.23	7.65	7.77
Retained Energy, Mcal/d	3.41562	3.67571	3.98496		227.146		CP,%	18.5	20.2	19.6
Predicted SWG (kg/d)	0.898509	0.955862	1.02277		1.30494		TDN, %	55.6	56.3	57.9
NEg reqt, Mcal/d	3.43226	3.69362	4.00438		4.97513		CP, g/d	1337.55	1545.3	1522.92
							N, g/d	214.008	247.248	243.667
							TDN, g/d	4019.88	4306.95	4498.83
See NASEM (2016) for definition of abbreviations							RUP, coeff	0.148	0.157	0.148
							RDP, coeff	0.852	0.843	0.852
							RUP, g/d	197.957	242.612	225.392
							RDP, g/d	1139.59	1302.69	1297.53
							MCP, g/d	392.46	417.435	434.128
							MCP true protein coeff	0.8	0.8	0.8
							MTP intestinal dig coeff	0.8	0.8	0.8
							Forage RUP dig coeff	0.831	0.856	0.841
							Digested MTP	251.174	267.158	277.842
							Digested RUP	164.503	207.676	189.555
							MP supply, g/d	415.677	474.834	467.397
							MP allowable SWG, kg/d	0.61	0.75	0.76
							MP suppl-reqt	-151.94	-110.981	-139.609
							RUP=0.365	-23.5191	19.7633	3.9933
